# Supplementary material for: Vitamin D Promotes Mucosal Barrier System of Fish Skin Infected with Aeromonas hydrophila through Multiple Modulation of Physical and Immune Protective Capacity
Source: Int J Mol Sci. 2023 Jul 8;24(14):11243. doi: 10.3390/ijms241411243 (PMC10379486; doi:10.3390/ijms241411243)
Supplement: Supplementary file 1 [file ijms-24-11243-s001.zip]

Archive with 1 entries (1 files):
- ijms-2340879-supplementary.pdf
